# Supplementary material for: Genomic Insights into Moderately Thermophilic Methanotrophs of the Genus Methylocaldum
Source: Microorganisms. 2024 Feb 26;12(3):469. doi: 10.3390/microorganisms12030469 (PMC10974252; doi:10.3390/microorganisms12030469)
Supplement: Supplementary file 1 [file microorganisms-12-00469-s001.zip]

Archive with 3 entries (3 files):
- Supplementary_Figure_S1.eps
- Supplementary_Figure_S2.eps
- Supplementary_Table_S1_Table_Anvio_output.xlsx
